# Supplementary material for: Characterizing early adopters of the rural emergency hospital designation
Source: Health Aff Sch. 2026 Mar 11;4(3):qxag056. doi: 10.1093/haschl/qxag056 (PMC13032875; doi:10.1093/haschl/qxag056)
Supplement: qxag056_Supplementary_Data [file qxag056_supplementary_data.zip]

Archive with 6 entries (6 files):
- Waken_COI.docx
- Wang_COI.docx
- REH_supplement_revision_clean.docx
- Chatterjee_COI.docx
- coi_disclosure_HA_KJM.docx
- Graves_COI.docx
